# Supplementary material for: Sporotrichosis in Older Adults: A Cohort Study of 911 Patients from a Hyperendemic Area of Zoonotic Transmission in Rio de Janeiro, Brazil
Source: J Fungi (Basel). 2023 Jul 30;9(8):804. doi: 10.3390/jof9080804 (PMC10455193; doi:10.3390/jof9080804)
Supplement: Supplementary file 1 [file jof-09-00804-s001.zip]

Archive with 1 entries (1 files):
- jof-2498164-Supplementary Materials.pdf
